# Supplementary material for: Predictive Performance of Neuron-Specific Enolase (NSE) for Survival after Resuscitation from Cardiac Arrest: A Systematic Review and Meta-Analysis
Source: J Clin Med. 2023 Dec 13;12(24):7655. doi: 10.3390/jcm12247655 (PMC10744223; doi:10.3390/jcm12247655)
Supplement: Supplementary file 1 [file jcm-12-07655-s001.zip]

Archive with 1 entries (1 files):
- jcm-2721791-supplementary.pdf
